# Supplementary material for: Genome Mining and Metabolic Profiling Uncover Polycyclic Tetramate Macrolactams from Streptomyces koyangensis SCSIO 5802
Source: Mar Drugs. 2021 Jul 31;19(8):440. doi: 10.3390/md19080440 (PMC8399814; doi:10.3390/md19080440)
Supplement: Supplementary file 1 [file marinedrugs-19-00440-s001.zip]

Archive with 1 entries (1 files):
- marinedrugs-1307368-supplementary.pdf
